# Supplementary material for: Discovery of Encyclometra bungara (Digenea: Encyclometridae) in a new host (Enhydris enhydris) from Thailand and Cambodia through morphological and molecular identification
Source: Parasitology. 2023 Nov 24;151(1):77–83. doi: 10.1017/S0031182023001166 (PMC10941033; doi:10.1017/S0031182023001166)
Supplement: Chan et al. supplementary material 2 — Chan et al. supplementary material [file S0031182023001166sup002.xlsx]

## Sheet: Sheet1
Supplementary table S2. Morphological measurements (in µm) of Encyclometra in this study
Number	Location	Body length	Body width	Oral sucker (length)	Oral sucker (width)	Ventral sucker (length)	Ventral sucker (width)	Ratio vs:os	Testes 1 (length)	Testes 2 (length)	Testes (length)	Testes 1 (width)	Testes 2 (width)	Testes (width)	Testes position	Caeca	Egg (length)	Egg (width)
1	Thailand	1123.11	464.514	188.506	164.619	176.15	175.094	1.06363	100.414	88.711	94.5625	65.286	60.624	62.955	Diagnonal	Symmetric	72.663	35.174
2	Thailand	1350.23	579.79	220.195	188.026	190.827	201.224	1.07019	87.671	77.924	82.7975	84.475	87.927	86.201	Diagnonal	Symmetric	NA	NA
3	Thailand	1010.76	760.293	225.366	247.107	223.122	260.449	1.05399	71.719	70.611	71.165	40.631	43.282	41.9565	Diagnonal	Symmetric	72.394	38.471
4	Thailand	986.251	461.687	135.184	155.886	161.801	173.304	1.11174	78.963	NA	NA	67.375	NA	NA	Diagnonal	NA	71.453	34.806
5	Thailand	1170.8	631.186	230.21	226.344	207.513	261.945	1.15729	121.282	122.414	121.848	120.151	96.121	108.136	Diagnonal	Symmetric	73.071	42.102
6	Thailand	1126.65	296.129	204.316	190.271	229.847	228.001	1.1983	98.163	103.585	100.874	87.578	87.64	87.609	Diagnonal	Symmetric	71.961	42.689
7	Thailand	1262.52	281.385	187.937	188.378	238.637	211.251	1.12142	55.377	62.772	59.0745	66.37	57.222	61.796	Diagnonal	Symmetric	NA	NA
8	Thailand	1034.22	610.933	194.449	168.389	189.053	178.041	1.05732	114.5	103.866	109.183	88.171	97.259	92.715	Diagnonal	NA	NA	NA
9	Thailand	1571.72	689.878	225.013	214.341	243.451	253.895	1.18454	97.754	109.029	103.392	138.363	111.95	125.156	Diagnonal	NA	64.087	43.716
10	Thailand	1761.04	595.075	242.526	224.705	239.274	215.816	0.960441	128.522	111.231	119.876	99.899	103.977	101.938	Diagnonal	NA	78.497	41.38
11	Thailand	1183.09	470.246	190.542	169.066	156.043	171.638	1.01521	84.136	84.217	84.1765	86.58	68.416	77.498	Diagnonal	Symmetric	NA	NA
12	Thailand	871.627	348.485	161.744	156.006	156.802	146.627	0.939881	55.109	57.659	56.384	86.857	73.03	79.9435	Diagnonal	NA	NA	NA
13	Thailand	871.831	401.356	139.434	163.01	171.638	155.328	0.952874	80.387	50.055	65.221	67.264	62.739	65.0015	Diagnonal	Symmetric	NA	NA
14	Thailand	1302.09	596.772	191.301	235.632	209.364	232.149	0.985218	88.841	96.071	92.456	77.188	78.885	78.0365	Diagnonal	Symmetric	70.419	41.686
15	Thailand	784.418	328.392	145.486	141.664	147.682	134.338	0.948286	66.697	71.354	69.0255	71.66	63.124	67.392	Diagnonal	Symmetric	NA	NA
16	Thailand	771.052	267.929	139.139	131.492	124.139	122.094	0.928528	86.919	68.92	77.9195	58.65	65.427	62.0385	Diagnonal	NA	NA	NA
17	Thailand	846.034	269.763	120.338	109.626	151.846	146.639	1.33763	72.579	73.027	72.803	75.632	78.583	77.1075	Diagnonal	Symmetric	NA	NA
18	Thailand	982.542	364.075	147.54	166.503	160.926	146.912	0.882338	100.61	78.653	89.6315	87.018	91.79	89.404	Diagnonal	Symmetric	NA	NA
19	Cambodia	2496.46	705.632	249.34	225.013	204.476	229.604	1.0204	213.729	171.507	192.618	159.637	153.267	156.452	Diagnonal	Symmetric	75.727	39.979
20	Cambodia	2783.95	829.868	263.367	257.553	316.67	260.822	1.01269	204.741	165.512	185.127	161.927	178.86	170.394	Diagnonal	Symmetric	73.297	32.655
21	Cambodia	2996.33	926.48	246.678	243.939	304.374	297.112	1.21798	99.237	102.125	100.681	74.479	80.518	77.4985	Diagnonal	Symmetric	76.865	42.127
22	Thailand	1459.28	323.39	197.877	147.046	206.897	196.229	1.33447	90.688	110.558	100.623	96.467	65.161	80.814	Diagnonal	Symmetric	NA	NA
23	Thailand	1242.93	465.118	182.235	177.656	169.691	162.756	0.91613	85.1	85.791	85.4455	100.495	71.94	86.2175	Diagnonal	NA	74.76	40.33
24	Thailand	1729.01	640.739	240.577	206.607	203.035	240.09	1.16206	121.226	117.319	119.273	96.664	93.781	95.2225	Diagnonal	NA	72.227	44.487
25	Thailand	1173.81	532.188	197.575	173.59	208.15	199.797	1.15097	91.605	81.177	86.391	85.53	66.031	75.7805	Diagnonal	Symmetric	74.901	34.251
26	Thailand	1329.46	473.734	190.912	187.885	209.896	202.221	1.0763	78.799	69.393	74.096	86.611	99.654	93.1325	Diagnonal	NA	NA	NA
27	Thailand	1466.76	492.2	168.885	185.626	171.131	211.466	1.1392	98.253	113.259	105.756	85.283	93.731	89.507	Diagnonal	Symmetric	60.021	39.604
28	Thailand	1282.83	534.772	182.693	186.422	199.133	186.593	1.00092	106.845	117.816	112.331	123.673	71.817	97.745	Diagnonal	Symmetric	74.57	43.966
29	Thailand	1384.89	561.426	197.932	188.966	207.33	211.909	1.12141	88.504	131.117	109.81	117.55	107.725	112.637	Diagnonal	Symmetric	70.054	39.945
30	Thailand	990.13	397.592	158.925	148.75	181.05	167.154	1.12372	78.583	86.289	82.436	80.463	82.489	81.476	Diagnonal	Symmetric	69.612	41.848
Mean		1344.86	510.034	192.207	185.671	198.665	199.35	1.07484	98.2318	95.9297	97.413	91.2642	85.9645	89.0262	NA	NA	72.0322	39.9564
Minimum		771.052	267.929	120.338	109.626	124.139	122.094	0.882338	55.109	50.055	56.384	40.631	43.282	41.9565	NA	NA	60.021	32.655
Maximum		2996.33	926.48	263.367	257.553	316.67	297.112	1.33763	213.729	171.507	192.618	161.927	178.86	170.394	NA	NA	78.497	44.487
